# Supplementary material for: Suppression of ischemia in arterial occlusive disease by JNK-promoted native collateral artery development
Source: eLife. 2016 Aug 9;5:e18414. doi: 10.7554/eLife.18414 (PMC4999312; doi:10.7554/eLife.18414)
Supplement: Figure 1—source data 1. — This file contains raw source data used to make the graphs presented in Figure 1. DOI: http://dx.doi.org/10.7554/eLife.18414.004 [file elife-18414-fig1-data1.xlsx]

## Sheet: Panel D
			ECtrl					EfCtrl					E3KO
	Mouse ID	Pre FAL	Day 1	Day 3		Mouse ID	Pre FAL	Day 1	Day 3		Mouse ID	Pre FAL	Day 1	Day 3
	1	105	26	56		1	93	22	75		1	100	2	1
	2	95	18	51		2	94	16	42		2	95	2	1
	3	98	18	45		3	97	28	55		3	94	2	1
	4	96	24	49		4	93	21	68		4	93	2	1
	5	95	21	45		5	97	25	76		5	98	2	2
	6	93	44	74		6	100	25	42		6	99	5	11
	7	90	20	65		7	93	27	58		7	94	2	2
	8	110	22	45		8	93	17	30
	9	98	21	37		9	97	18	51
						10	95	24	47
		Averages
		Pre FAL	Day 1	Day 3
	ECtrl	97.7778	23.7778	51.8889
	EfCtrl	95.2	22.3	54.4
	E3KO	96.1429	2.42857	2.71429
		SEM	SEM	SEM
	ECtrl	2.0533	2.67071	3.82043
	EfCtrl	0.771722	1.33375	4.78238
	E3KO	1.05624	0.428571	1.3924
		Ttest	Ttest	Ttest
	ECtrl vs. E3KO	0.527183	6.84314e-06	3.36985e-08
	EfCtrl vs. E3KO	0.471132	4.05849e-09	2.68439e-07
	ECtrl vs. EfCtrl	0.237641	0.615973	0.691167

## Sheet: Panel F
	Ischemia Scores of Individual Mice										Ischemia Score
	Mouse ID	ECtrl		Mouse ID	EfCtrl		Mouse ID	E3KO			0	Normal
	1	0		1	0		1	12			1-5	Cyanosis or loss of nails (Score reflecting number of nails affected)
	2	0		2	0		2	12			6-10	Partial or Complete Digit Atrophy/Necrosis (Score reflecting number of digits affected)
	3	1		3	0		3	12			11	Partial Foot Necrosis
	4	0		4	0		4	11			12	Autoamputation
	5	0		5	0		5	12
	6	0		6	0		6	6
	7	0		7	0		7	12
	8	0		8	0		8	12
	9	0		9	0
	10	0		10	0
												Percent of Mice in Each Ischemia Score Category
											Ischemia Score	ECtrl	EfCtrl	E3KO
											0	90	100	0
											1	10	0	0
											2	0	0	0
											3	0	0	0
											4	0	0	0
											5	0	0	0
											6	0	0	12.5
											7	0	0	0
											8	0	0	0
											9	0	0	0
											10	0	0	0
											11	0	0	12.5
											12	0	0	75

## Sheet: Panel G
	Movement Scores of Individual Mice										Movement Score
	Mouse ID	ECtrl		Mouse ID	EfCtrl		Mouse ID	E3KO			0	Normal
	1	0		1	2		1	4			1	No Toe Flextion or Spreading
	2	0		2	1		2	4			2	No Plantar Flextion
	3	1		3	1		3	4			3	Dragging Foot
	4	2		4	1		4	3			4	Leg use only (including autoamputated foot)
	5	2		5	1		5	4
	6	1		6	0		6	2
	7	1		7	0		7	4
	8	0		8	1		8	4
	9	0		9	0
	10	1		10	1
												Percent of Mice in Each Movement Score Category
											Movement Score	ECtrl	EfCtrl	E3KO
											0	40	30	0
											1	40	60	0
											2	20	10	12.5
											3	0	0	12.5
											4	0	0	75

## Sheet: Panel I
		Collateral Artery Diameter
	Mouse ID	Unligated	Ligated
	1	38.465	77.621
		37.712	77.006
	2	38.047	61.741
		35.428	29.566
	3	28.518	33.804
		27.789	86.847
	4	40.05	93.868
		37.901	99.01
	5	45.967	72.918
		29.872	89.769
	6	22.649
		65.379
		Averages			Normalized Values
		37.3148	72.215		1	1.93529
		SEM	SEM		SEM	SEM
		3.15564	7.57612		0.0845683	0.203033
		Ttest
		0.000204857
