# Supplementary material for: Suppression of ischemia in arterial occlusive disease by JNK-promoted native collateral artery development
Source: eLife. 2016 Aug 9;5:e18414. doi: 10.7554/eLife.18414 (PMC4999312; doi:10.7554/eLife.18414)
Supplement: Figure 2—source data 1. — This file contains raw source data used to make the graphs presented in Figure 2. DOI: http://dx.doi.org/10.7554/eLife.18414.022 [file elife-18414-fig2-data1.xlsx]

## Sheet: Panel A
	Endothelial Cell Biological Replicates RNA Seq Gene Expression (FPKM)
	gene	ECtrl_CTRL1_clout	ECtrl_CTRL2_clout	ECtrl_CTRL3_clout	EfCtrl_CTRL1_clout	EfCtrl_CTRL2_clout	EfCtrl_CTRL3_clout
MLK1	Map3k9	0.712987	1.02975	1.11875	0.857602	0.859449	1.14196
MLK2	Map3k10	2.98304	3.59565	4.52527	3.20603	2.20423	3.38073
MLK3	Map3k11	3.38038	2.51158	3.42745	4.74361	3.85987	3.76974
MLK4	BC021891 mKIAA1804	0.00651876	0.0094649	0	0.0063371	0.00607749	0.00650213
		Averages		SEM
MLK1	Map3k9	0.953416		0.0694088
MLK2	Map3k10	3.31583		0.311112
MLK3	Map3k11	3.61544		0.298073
MLK4	BC021891 mKIAA1804	0.00581673		0.00127076

## Sheet: Panel D
	WT					Map3k10-/- Map3k11-/-
	Mouse ID	Pre FAL	Day 1	Day 3		Mouse ID	Pre FAL	Day 1	Day 3
	1	99	16	35		1	90	1	1
	2	96	17	39		2	101	3	4
	3	90	19	41		3	90	2	5
	4	99	12	29		4	90	3	5
	5	96	19	32		5	100	8	10
	6	100	47	59		6	100	7	9
	7	100	40	67		7	100	9	10
		Averages
		Pre FAL	Day 1	Day 3
	WT	97.1429	24.2857	43.1429
	Map3k10-/- Map3k11-/-	95.8571	4.71429	6.28571
		SEM	SEM	SEM
	WT	1.35275	5.09769	5.41791
	Map3k10-/- Map3k11-/-	1.46733	0.855156	0.922139
		Ttest	Ttest	Ttest
		0.613172	0.00284475	2.48694e-05

## Sheet: Panel F
	Ischemia Scores of Individual Mice							Ischemia Score
	Mouse ID	WT		Mouse ID	Map3k10-/-Map3k11-/-			0	Normal
	1	0		1	11			1-5	Cyanosis or loss of nails (Score reflecting number of nails affected)
	2	1		2	10			6-10	Partial or Complete Digit Atrophy/Necrosis (Score reflecting number of digits affected)
	3	1		3	10			11	Partial Foot Necrosis
	4	0		4	5			12	Autoamputation
	5	3		5	10
	6	0		6	11
	7	0		7	11
	8	0		8	11
	9	0		9	10
									Percent of Mice in Each Ischemia Score Category
								Ischemia Score	WT	Map3k10-/-Map3k11-/-
								0	67	0
								1	22	0
								2	0	0
								3	11	0
								4	0	0
								5	0	11
								6	0	0
								7	0	0
								8	0	0
								9	0	0
								10	0	44.5
								11	0	44.5
								12	0	0

## Sheet: Panel G
	Movement Scores of Individual Mice							Movement Score
	Mouse ID	WT		Mouse ID	Map3k10-/-Map3k11-/-			0	Normal
	1	1		1	3			1	No Toe Flextion or Spreading
	2	1		2	3			2	No Plantar Flextion
	3	1		3	3			3	Dragging Foot
	4	1		4	3			4	Leg use only (including autoamputated foot)
	5	1		5	3
	6	1		6	3
	7	2		7	3
	8	0		8	3
	9	0		9	3
									Percent of Mice in Each Movement Score Category
								Movement Score	WT	Map3k10-/-Map3k11-/-
								0	22	0
								1	67	0
								2	11	0
								3	0	100
								4	0	0
