# Supplementary material for: Suppression of ischemia in arterial occlusive disease by JNK-promoted native collateral artery development
Source: eLife. 2016 Aug 9;5:e18414. doi: 10.7554/eLife.18414 (PMC4999312; doi:10.7554/eLife.18414)
Supplement: Figure 3—source data 1. — This file contains raw source data used to make the graphs presented in Figure 3. DOI: http://dx.doi.org/10.7554/eLife.18414.024 [file elife-18414-fig3-data1.xlsx]

## Sheet: Panel B
	WT						WT	Arcades / Area
	P6 Abdominal Muscle	Area	Arcades		Arcades / Area		Mice	Averages / Mouse
	1	113.811	19		0.166943		1	0.166943
	2	109.376	24		0.219427		2	0.219427
	3	139.445	23		0.16494		3	0.173865
	3-2	82.061	15		0.182791		4	0.203335
	4	83.606	17		0.203335		5	0.178358
	5	72.887	13		0.178358
	Map3k10-/-Map3k11-/-						Map3k10-/-Map3k11-/-	Arcades / Area
	P6 Abdominal Muscle	Area	Arcades		Arcades / Area		Mice	Averages / Mouse
	1	106.341	9		0.0846334		1	0.0846334
	2	126.053	5		0.0396659		2	0.0396659
	3	112.074	2		0.0178454		3	0.0178454
	4	121.411	2		0.016473		4	0.0284606
	4-2	123.615	5		0.0404482		5	0.0310584
	5	140.002	5		0.0357138
	5-2	113.623	3		0.0264031
		Overall		Normalized
		Averages		Overall Averages
	WT	0.188386	WT	100
	Map3k10-/-Map3k11-/-	0.0403327	Mlk2-/- Mlk3-/-	21.4097
		SEM		Normalized SEM
		0.00989488		5.25246
		0.0116096		6.16266
		Ttest
		1.0604e-05
