# Supplementary material for: Suppression of ischemia in arterial occlusive disease by JNK-promoted native collateral artery development
Source: eLife. 2016 Aug 9;5:e18414. doi: 10.7554/eLife.18414 (PMC4999312; doi:10.7554/eLife.18414)
Supplement: Figure 4—source data 1. — This file contains raw source data used to make the graphs presented in Figure 4. DOI: http://dx.doi.org/10.7554/eLife.18414.026 [file elife-18414-fig4-data1.xlsx]

## Sheet: Panel C
			Days Post FAL
		iECtrl	pre day	day 1	day 3	day 7	day 14	day 21	day 28
		1	94	9	25	60	83	86	93
		2	106	15	26	84	98	99	99
		3	95	20	36	74	74	91	93
		4	92	19	35	70	87	97	101
		5	91	23	45	91	95	97	97
		6	95	21	39	74	90	95	100
		EfCtrl	pre day	day 1	day 3	day 7	day14	day 21	day 28
		1	96	37	44	85	85	85	93
		2	94	29	38	75	75	83	90
		3	95	28	37	85	92	92	96
		4	93	22	51	72	76	88	89
		5	97	18	24	64	89	95	96
		iE3KO	pre day	day 1	day 3	day 7	day 14	day 21	day 28
		1	94	46	86	88	91	98	99
		2	98	38	58	66	77	95	96
		3	103	11	32	70	86	93	99
		4	99	15	23	74	74	87	87
		5	96	14	23	56	66	70	85
		6	91	17	29	59	70	87	97
		7	94	10	22	39	57	58	79
		8	90	15	21	42	91	93	95
		9	92	12	25	68	77	85	96
		10	96	8	15	57	86	86	88
			Averages
		Days Post-FAL	Pre FAL	1	3	7	14	21	28
		iECtrl	95.5	17.8333	34.3333	75.5	87.8333	94.1667	97.1667
		EfCtrl	95	26.8	38.8	76.2	83.4	88.6	92.8
		iE3KO	95.3	18.6	33.4	61.9	77.5	85.2	92.1
			SEM	SEM	SEM	SEM	SEM	SEM	SEM
		iECtrl	2.20227	2.0723	3.13759	4.42531	3.53475	1.97343	1.424
		EfCtrl	0.707107	3.24654	4.46542	4.01746	3.41467	2.20454	1.46287
		iE3KO	1.25654	4.03375	6.91408	4.63669	3.54417	3.88673	2.16769
			Ttest	Ttest	Ttest	Ttest	Ttest	Ttest	Ttest
		iECtrl vs. iE3KO	0.933113	0.891298	0.921969	0.0699491	0.0741529	0.112998	0.117284
		iECtrl vs. EfCtrl	0.846951	0.0392153	0.422694	0.911012	0.396254	0.0920502	0.0625142
		EfCtrl vs. iE3KO	0.875241	0.209984	0.61286	0.0691337	0.312082	0.567653	0.834227

## Sheet: Panel F
	EfCtrl					iE3KO
	Mouse ID	Pre FAL	Day 1	Day 3		Mouse ID	Pre FAL	Day 1	Day 3
	1	95	22	57		1	95	7	17
	2	95	24	18		2	96	15	20
	3	92	27	62		3	93	2	1
	4	95	26	67		4	98	15	19
	5	94	25	66		5	101	14	48
						6	99	18	50
		Averages
		Pre FAL	Day 1	Day 3
	EfCtrl	94.2	24.8	54
	iE3KO	97	11.8333	25.8333
		SEM	SEM	SEM
	EfCtrl	0.583095	0.860233	9.17061
	iE3KO	1.18322	2.46869	7.85458
		Ttest	Ttest	Ttest
	EfCtrl. vs. iE3KO	0.0783258	0.00134755	0.0434621
