# Supplementary material for: Suppression of ischemia in arterial occlusive disease by JNK-promoted native collateral artery development
Source: eLife. 2016 Aug 9;5:e18414. doi: 10.7554/eLife.18414 (PMC4999312; doi:10.7554/eLife.18414)
Supplement: Figure 5—source data 1. — This file contains raw source data used to make the graphs presented in Figure 5. DOI: http://dx.doi.org/10.7554/eLife.18414.028 [file elife-18414-fig5-data1.xlsx]

## Sheet: Panel C
	EfCtrl
	P0 Abdominal Muscle	Arcades
	1	22
	2	17
	3	22
	E3KO
	P0 Abdominal Muscle	Arcades
	1	2
	2	3
	3	2
				Normalized
		Averages		Averages
	EfCtrl	20.3333	EfCtrl	100
	E3KO	2.33333	E3KO	11.4754
		SEM		Normalized SEM
		1.66667		8.19672
		0.333333		1.63934
		Ttest
		0.000449923
