# Supplementary material for: Suppression of ischemia in arterial occlusive disease by JNK-promoted native collateral artery development
Source: eLife. 2016 Aug 9;5:e18414. doi: 10.7554/eLife.18414 (PMC4999312; doi:10.7554/eLife.18414)
Supplement: Figure 6—source data 1. — This file contains raw source data used to make the graphs presented in Figure 6. DOI: http://dx.doi.org/10.7554/eLife.18414.031 [file elife-18414-fig6-data1.xlsx]

## Sheet: Panel L
		EfCtrl		E3KO
		P6 Retinal Area		P6 Retinal Area				Percent Vascularized Retina
	Retina	Total	Vascularized	Total	Vascularized			EfCtrl	E3KO
	1	10824687	7511860	9706464	6822285			69.3956	70.286
	2	9274335	6594463	9393546	6182524			71.1044	65.8167
	3	9649339	6783296	10153022	4797786			70.298	47.2548
	4	9525272	6482527	10559339	3967574			68.0561	37.5741
	5	9129990	6445001	9937941	6265010			70.5915	63.0413
	6	9505690	6576796	10409981	5612212			69.188	53.9118
	7	10170757	6053820	10220504	5860817			59.5218	57.3437
	8	9469539	5722267	10443487	6248788			60.4281	59.8343
	9	9891774	6038654	10159292	3696448			61.0472	36.3849
	10	9389837	5249416	10339568	4194044			55.9053	40.563
	11	10363705	6396751	9176445	1788356			61.7226	19.4885
	12	9305040	6591773	9333566	1939598			70.8409	20.7809
	13	9808693	5962586	9987506	4642443			60.7888	46.4825
	14	9350484	6491072	9469383	4152542			69.4196	43.8523
	15	9487157	6095217	10291045	3401573			64.247	33.0537
	16	10419760	7225991	9541234	2883225			69.3489	30.2186
	17	10083805	6861920	8912408	4677089			68.0489	52.4784
	18	8685004	5101428	9171171	3985741			58.7383	43.4595
	19	9625879	4817171	9416876	4502208			50.044	47.81
	20			10298988	4340477				42.1447
	21			10190345	4944738				48.5238
	22			8460681	2678985				31.6639
	23			8428012	2437406				28.9203
	24			9879831	4222660				42.7402
	25			10229392	4906091				47.9607
	26			9794630	3305122				33.7442
	27			9252911	4422759				47.7986
	28			9576528	5053867				52.7735
	29			9424911	5753059				61.041
	30			9124875	4969882				54.4652
	31			9849229	4239846				43.0475
								EfCtrl	E3KO
								64.6703	45.3051
								SEM
								1.39315	2.24474
								Ttest
								8.84859e-08

## Sheet: Panel M
							Percent of ROI Occupied by Vessels
	P6 Retina	Percent of ROI Occupied by Vessels		P6 Retina			Individual Retina Averages
	Quadrants	EfCtrl	E3KO	Quadrants		P6 Retinas	EfCtrl	E3KO	P6 Retinas
	1-1	33.945	41.828	1-1		1	37.2482	44.6148	1
	1-2	32.475	43.252	1-2		2	39.226	53.667	2
	1-3	41.049	43.204	1-3		3	43.2692	68.704	3
	1-4	41.524	50.175	1-4		4	44.697	55.0947	4
	2-1	43.538	43.462	2-1		5	46.3245	63.7897	5
	2-2	40.304	54.46	2-2		6	45.348	72.9	6
	2-3	32.505	61.03	2-3				61.2945	7
	2-4	40.557	55.716	2-4				61.3665	8
	3-1	37.832	68.995	3-1				57.1808	9
	3-2	37.641	78.664	3-2				62.457	10
	3-3	52.999	58.297	3-3
	3-4	44.605	68.86	3-4
	4-1	38.341	48.052	4-1			Percent of ROI Occupied by Vessels
	4-2	54.094	60.718	4-2			Overall Retina Averages
	4-3	41.656	56.514	4-3			EfCtrl	E3KO
	5-1	43.797	63.906	5-1			42.6855	60.1069
	5-2	40.581	60.776	5-2			SEM	SEM
	5-3	60.968	66.687	5-3			1.48605	2.52723
	5-4	39.952	69.377	6-1			Ttest
	6-1	45.686	76.423	6-2			0.000199816
	6-2	41.316	65.672	7-1
	6-3	43.659	55.74	7-2
	6-4	50.731	58.175	7-3
			65.591	7-4
			56.58	8-1
			67.557	8-2
			52.05	8-3
			69.279	8-4
			70.586	9-1
			61.451	9-2
			44.395	9-3
			52.291	9-4
			56.014	10-1
			64.995	10-2
			77.996	10-3
			50.823	10-4

## Sheet: Panel N
															Tips per Angiogenic Front Length
		EfCtrl			E3KO				Tips per Angiogenic Front Length						Individual Retina Averages
		Retina 20x Images	Angiogenic Front Length	Tips	Angiogenic Front Length	Tips	Retina 20x Images		Retina 20x Images	EfCtrl	E3KO	Retina 20x Images			EfCtrl	E3KO
		1-1	1651	25	1816	27	1-1		1-1	15.1423	14.8678	1-1			12.7419	13.9174
		1-2	1745	24	1754	24	1-2		1-2	13.7536	13.683	1-2			12.1551	17.8706
		1-3	1444	20	1566	23	1-3		1-3	13.8504	14.6871	1-3			14.2546	23.0095
		1-4	1668	20	2011	25	1-4		1-4	11.9904	12.4316	1-4			14.4075	22.3847
		1-5	2156	23	1679	28	2-1		1-5	10.6679	16.6766	2-1			11.839	22.5183
		1-6	1901	21	1532	21	2-2		1-6	11.0468	13.7076	2-2			13.6408	22.5319
		2-1	1745	29	1420	27	2-3		2-1	16.6189	19.0141	2-3				20.4789
		2-2	1261	14	1449	32	2-4		2-2	11.1023	22.0842	2-4				21.1616
		2-3	1601	19	1273	26	3-1		2-3	11.8676	20.4242	3-1
		2-4	1531	17	1418	25	3-2		2-4	11.1039	17.6305	3-2
		2-5	1686	17	1308	44	3-3		2-5	10.083	33.6391	3-3
		3-1	1496	21	1278	26	3-4		3-1	14.0374	20.3443	3-4
		3-2	1351	22	1563	34	4-1		3-2	16.2842	21.753	4-1
		3-3	1328	19	1445	32	4-2		3-3	14.3072	22.1453	4-2			Tips per Angiogenic Front Length
		3-4	1542	23	1462	34	4-3		3-4	14.9157	23.2558	4-3			Overall Retina Averages
		3-5	1620	19	1871	47	5-1		3-5	11.7284	25.1203	5-1			EfCtrl	E3KO
		4-1	1440	20	1620	32	5-2		4-1	13.8889	19.7531	5-2			13.1732	20.4841
		4-2	1456	19	1984	45	5-3		4-2	13.0495	22.6815	5-3			SEM	SEM
		4-3	1351	22	1844	35	6-1		4-3	16.2842	18.9805	6-1			0.444005	1.10786
		5-1	1267	15	1479	40	6-2		5-1	11.839	27.0453	6-2			Ttest
		6-1	1428	19	1696	37	6-3		6-1	13.3053	21.816	6-3			0.000153071
		6-2	1368	16	1750	39	6-4		6-2	11.6959	22.2857	6-4
		6-3	1319	21	1797	27	7-1		6-3	15.9212	15.025	7-1
					1579	34	7-2				21.5326	7-2
					1321	34	7-3				25.7381	7-3
					1631	32	7-4				19.6199	7-4
					1555	29	8-1				18.6495	8-1
					1449	32	8-2				22.0842	8-2
					1454	38	8-3				26.1348	8-3
					1800	32	8-4				17.7778	8-4

## Sheet: Panel O
															Filopodia / Vascual Length
		EfCtrl			E3KO				Filopodia / Vascular Length						Individual Retina Averages
		Retina 63x Images	Vascular Length	Filopodia	Vascular Length	Filopodia	Retina 63x Images		Retina 63x Images	EfCtrl	E3KO	Retina 63x Images			EfCtrl	E3KO
		1-1	3046	105	3703	191	1-1		1-1	34.4714	51.5798	1-1			37.9279	49.8645
		1-2	3839	133	4122	183	1-2		1-2	34.6444	44.3959	1-2			39.5898	53.1033
		1-3	4270	162	3919	184	1-3		1-3	37.9391	46.9508	1-3			40.7949	57.1796
		1-4	2869	155	2871	136	1-4		1-4	54.0258	47.3703	1-4			44.6201	43.4779
		1-5	2642	137	3714	184	1-5		1-5	51.8547	49.5423	1-5			42.5443	54.4043
		1-6	4053	102	3078	201	1-6		1-6	25.1665	65.3021	1-6			43.0977	59.627
		1-7	3680	132	4327	190	1-7		1-7	35.8696	43.9103	1-7				45.2746
		1-8	2286	88	2841	155	2-1		1-8	38.4952	54.5583	2-1
		1-9	4293	124	2919	138	2-2		1-9	28.8842	47.2765	2-2
		2-1	2814	117	3089	163	2-3		2-1	41.5778	52.7679	2-3
		2-2	2624	126	3016	123	2-4		2-2	48.0183	40.7825	2-4
		2-3	2627	83	2992	156	2-5		2-3	31.595	52.139	2-5
		2-4	3358	159	2202	122	2-6		2-4	47.3496	55.4042	2-6
		2-5	2718	97	1988	130	2-7		2-5	35.688	65.3924	2-7			Filopodia / Vascual Length
		2-6	3090	111	3093	225	2-8		2-6	35.9223	72.7449	2-8			Overall Retina Averages
		2-7	2488	92	3635	134	2-9		2-7	36.9775	36.8638	2-9			EfCtrl	E3KO
		3-1	2743	111	2482	151	3-1		3-1	40.4666	60.838	3-1			41.4291	51.8473
		3-2	3970	100	3553	148	3-2		3-2	25.1889	41.6549	3-2			SEM	SEM
		3-3	2180	123	2216	141	3-3		3-3	56.422	63.6282	3-3			1.00423	2.25859
		3-4	2887	127	3234	157	3-4		3-4	43.9903	48.5467	3-4			Ttest
		3-5	3712	169	2289	149	3-5		3-5	45.528	65.0939	3-5			0.00218902
		3-6	3436	123	1816	123	3-6		3-6	35.7974	67.7313	3-6
		3-7	2384	91	2792	132	3-7		3-7	38.1711	47.2779	3-7
		4-1	3316	189	2926	156	3-8		4-1	56.9964	53.3151	3-8
		4-2	3982	150	1954	130	3-9		4-2	37.6695	66.5302	3-9
		4-3	2225	107	3940	160	4-1		4-3	48.0899	40.6091	4-1
		4-4	2961	151	3918	137	4-2		4-4	50.9963	34.9668	4-2
		5-1	2768	131	3365	155	4-3		5-1	47.3266	46.0624	4-3
		5-2	2737	117	3098	148	4-4		5-2	42.7475	47.7728	4-4
		5-3	2769	104	3314	159	4-5		5-3	37.5587	47.9783	4-5
		6-1	2807	103	2418	152	5-1		6-1	36.694	62.8619	5-1
		6-2	2808	139	3527	236	5-2		6-2	49.5014	66.9124	5-2
					3747	210	5-3				56.0448	5-3
					3755	221	5-4				58.8549	5-4
					3247	128	5-5				39.421	5-5
					3449	146	5-6				42.3311	5-6
					3523	199	6-1				56.4859	6-1
					2565	161	6-2				62.768	6-2
					2449	140	7-1				57.1662	7-1
					2566	87	7-2				33.9049	7-2
					3173	142	7-3				44.7526	7-3
