# Supplementary material for: Suppression of ischemia in arterial occlusive disease by JNK-promoted native collateral artery development
Source: eLife. 2016 Aug 9;5:e18414. doi: 10.7554/eLife.18414 (PMC4999312; doi:10.7554/eLife.18414)
Supplement: Figure 7—source data 1. — This file contains raw source data used to make the graphs presented in Figure 7—figure supplement 1. DOI: http://dx.doi.org/10.7554/eLife.18414.038 [file elife-18414-fig7-data1.xlsx]

## Sheet: Panel A
Well	Sample Name	Target Name	Task	Reporter	Quencher	CT		ΔCт	RQ	AVE RQ	SE RQ	Normalized Ave RQ	Norm SE RQ				DLL4	Hey1	Hes1	Lfng
1	ECtrl MLEC	DLL4	UNKNOWN	FAM	NFQ-MGB	25.503				2.97633e-05	8.16201e-07	1	0.0274231			ECtrl	1	1	1	1
1	ECtrl MLEC	18S	UNKNOWN	VIC	NFQ-MGB	10.555		14.948	3.16376e-05							E3KO	0.415113	0.313513	0.679391	0.393766
25	ECtrl MLEC	18S	UNKNOWN	VIC	NFQ-MGB	10.892
25	ECtrl MLEC	DLL4	UNKNOWN	FAM	NFQ-MGB	25.918		15.026	2.99725e-05								SEM	SEM	SEM	SEM
49	ECtrl MLEC	18S	UNKNOWN	VIC	NFQ-MGB	10.295										ECtrl	0.0274231	0.0743655	0.0546096	0.152361
49	ECtrl MLEC	DLL4	UNKNOWN	FAM	NFQ-MGB	25.33		15.035	2.97861e-05							E3KO	0.0535747	0.0849915	0.0683577	0.0982578
73	ECtrl MLEC	DLL4	UNKNOWN	FAM	NFQ-MGB	25.848
73	ECtrl MLEC	18S	UNKNOWN	VIC	NFQ-MGB	10.706		15.142	2.76569e-05								Ttest	Ttest	Ttest	Ttest
																	6.81616e-05	0.000900664	0.0105241	0.015537
2	E3KO MLEC	DLL4	UNKNOWN	FAM	NFQ-MGB	27.072				1.23551e-05	1.59456e-06	0.415113	0.0535747
2	E3KO MLEC	18S	UNKNOWN	VIC	NFQ-MGB	10.891		16.181	1.34596e-05
26	E3KO MLEC	18S	UNKNOWN	VIC	NFQ-MGB	10.806
26	E3KO MLEC	DLL4	UNKNOWN	FAM	NFQ-MGB	27.792		16.986	7.70379e-06
50	E3KO MLEC	18S	UNKNOWN	VIC	NFQ-MGB	10.531
50	E3KO MLEC	DLL4	UNKNOWN	FAM	NFQ-MGB	26.56		16.029	1.49551e-05
74	E3KO MLEC	DLL4	UNKNOWN	FAM	NFQ-MGB	26.582
74	E3KO MLEC	18S	UNKNOWN	VIC	NFQ-MGB	10.384		16.198	1.3302e-05
7	ECtrl MLEC	18S	UNKNOWN	VIC	NFQ-MGB	10.315				9.09554e-06	6.76395e-07	1	0.0743655
7	ECtrl MLEC	Hey1	UNKNOWN	FAM	NFQ-MGB	26.812		16.497	1.0812e-05
31	ECtrl MLEC	18S	UNKNOWN	VIC	NFQ-MGB	10.556
31	ECtrl MLEC	Hey1	UNKNOWN	FAM	NFQ-MGB	27.253		16.697	9.41244e-06
55	ECtrl MLEC	Hey1	UNKNOWN	FAM	NFQ-MGB	26.958
55	ECtrl MLEC	18S	UNKNOWN	VIC	NFQ-MGB	9.961		16.997	7.64528e-06
79	ECtrl MLEC	Hey1	UNKNOWN	FAM	NFQ-MGB	27.277
79	ECtrl MLEC	18S	UNKNOWN	VIC	NFQ-MGB	10.435		16.842	8.51242e-06
8	E3KO MLEC	18S	UNKNOWN	VIC	NFQ-MGB	10.374				2.85157e-06	7.73044e-07	0.313513	0.0849915
8	E3KO MLEC	Hey1	UNKNOWN	FAM	NFQ-MGB	28.462		18.088	3.58897e-06
32	E3KO MLEC	18S	UNKNOWN	VIC	NFQ-MGB	10.017
32	E3KO MLEC	Hey1	UNKNOWN	FAM	NFQ-MGB	29.96		19.943	9.92108e-07
56	E3KO MLEC	Hey1	UNKNOWN	FAM	NFQ-MGB	28.791
56	E3KO MLEC	18S	UNKNOWN	VIC	NFQ-MGB	10.052		18.739	2.28559e-06
80	E3KO MLEC	Hey1	UNKNOWN	FAM	NFQ-MGB	27.527
80	E3KO MLEC	18S	UNKNOWN	VIC	NFQ-MGB	9.778		17.749	4.53961e-06
13	ECtrl MLEC	18S	UNKNOWN	VIC	NFQ-MGB	10.13				5.43857e-05	2.96998e-06	1	0.0546096
13	ECtrl MLEC	Hes1	UNKNOWN	FAM	NFQ-MGB	24.107		13.977	6.2016e-05
37	ECtrl MLEC	18S	UNKNOWN	VIC	NFQ-MGB	10.183
37	ECtrl MLEC	Hes1	UNKNOWN	FAM	NFQ-MGB	24.511		14.328	4.86231e-05
61	ECtrl MLEC	Hes1	UNKNOWN	FAM	NFQ-MGB	23.988
61	ECtrl MLEC	18S	UNKNOWN	VIC	NFQ-MGB	9.727		14.261	5.09344e-05
85	ECtrl MLEC	Hes1	UNKNOWN	FAM	NFQ-MGB	24.344
85	ECtrl MLEC	18S	UNKNOWN	VIC	NFQ-MGB	10.219		14.125	5.59695e-05
14	E3KO MLEC	18S	UNKNOWN	VIC	NFQ-MGB	10.389				3.69492e-05	3.71768e-06	0.679391	0.0683577
14	E3KO MLEC	Hes1	UNKNOWN	FAM	NFQ-MGB	24.898		14.509	4.289e-05
38	E3KO MLEC	18S	UNKNOWN	VIC	NFQ-MGB	10.182
38	E3KO MLEC	Hes1	UNKNOWN	FAM	NFQ-MGB	25.373		15.191	2.67333e-05
62	E3KO MLEC	Hes1	UNKNOWN	FAM	NFQ-MGB	24.74
62	E3KO MLEC	18S	UNKNOWN	VIC	NFQ-MGB	10.201		14.539	4.20073e-05
86	E3KO MLEC	18S	UNKNOWN	VIC	NFQ-MGB	9.911
86	E3KO MLEC	Hes1	UNKNOWN	FAM	NFQ-MGB	24.666		14.755	3.61662e-05
205	ECtrl MLEC	18S	UNKNOWN	VIC	NFQ-MGB	10.172				6.48233e-05	9.87658e-06	1	0.152361
205	ECtrl MLEC	Lfng	UNKNOWN	FAM	NFQ-MGB	23.788		13.616	7.96481e-05
229	ECtrl MLEC	18S	UNKNOWN	VIC	NFQ-MGB	10.62
229	ECtrl MLEC	Lfng	UNKNOWN	FAM	NFQ-MGB	24.191		13.571	8.21716e-05
253	ECtrl MLEC	18S	UNKNOWN	VIC	NFQ-MGB	9.847
253	ECtrl MLEC	Lfng	UNKNOWN	FAM	NFQ-MGB	23.949		14.102	5.6869e-05
277	ECtrl MLEC	18S	UNKNOWN	VIC	NFQ-MGB	10.523
277	ECtrl MLEC	Lfng	UNKNOWN	FAM	NFQ-MGB	25.111		14.588	4.06045e-05
206	E3KO MLEC	18S	UNKNOWN	VIC	NFQ-MGB	10.112				2.55252e-05	6.36939e-06	0.393766	0.0982578
206	E3KO MLEC	Lfng	UNKNOWN	FAM	NFQ-MGB	25.321		15.209	2.64019e-05
230	E3KO MLEC	18S	UNKNOWN	VIC	NFQ-MGB	10.857
230	E3KO MLEC	Lfng	UNKNOWN	FAM	NFQ-MGB	26.624		15.767	1.79333e-05
254	E3KO MLEC	18S	UNKNOWN	VIC	NFQ-MGB	10.206
254	E3KO MLEC	Lfng	UNKNOWN	FAM	NFQ-MGB	24.707		14.501	4.31285e-05
278	E3KO MLEC	18S	UNKNOWN	VIC	NFQ-MGB	9.346
278	E3KO MLEC	Lfng	UNKNOWN	FAM	NFQ-MGB	25.406		16.06	1.46372e-05

## Sheet: Panel B
				DLL4
				Signal
		ECtrl	1	15.393
		ECtrl	2	16.699
		ECtrl	3	15.838			Averages	SEM	Ttest
		ECtrl	4	12.474		ECtrl	17.9244	1.11584	0.00445146
		ECtrl	5	24.039		E3KO	12.4911	0.828748
		ECtrl	6	23.383
		ECtrl	7	16.606
		ECtrl	8	18.999
		ECtrl	9	17.98
		ECtrl	10	17.833
		E3KO	1	11.229
		E3KO	2	12.219
		E3KO	3	14.077
		E3KO	4	10.899
		E3KO	5	11.191
		E3KO	6	12.44
		E3KO	7	16.41
		E3KO	8	10.948
		E3KO	9	8.534
		E3KO	10	16.964

## Sheet: Panel E
		DLL4 Signal
		63x Retina Images	EfCtrl	E3KO	63x Retina Images
		1-1	27.732	29.782	1-1
		1-2	37.73	29.966	1-2
		1-3	24.586	18.479	1-3
		1-4	27.513	30.056	1-4
		1-5	20.685	31.518	1-5
		1-6	28.426	30.671	1-6
		1-7	31.024	34.72	1-7
		1-8	32.075	31.362	2-1
		1-9	38.497	29.306	2-2
		2-1	25.699	21.863	2-3
		2-2	23.755	22.327	2-4
		2-3	29.41	12.453	2-5
		2-4	21.653	17.844	2-6
		2-5	24.708	11.863	2-7
		2-6	33.484	12.905	2-8
		2-7	27.025	5.338	2-9
		3-1	19.916	30.786	3-1
		3-2	33.496	17.746	3-2
		3-3	31.096	18.267	3-3
		3-4	33.807	24.027	3-4
		3-5	38.299	17.06	3-5
		3-6	32.143	14.265	3-6
		3-7	36.364	27.898	3-7
		4-1	54.023	23.51	3-8
		4-2	28.37	17.861	3-9
		4-3	57.331	37.699	4-1
		4-4	64.685	26.351	4-2
		4-5	65.986	33.401	4-3
		4-6	59.103	26.67	4-4
		4-7	49.602	47.696	4-5
		5-1	28.639	35.199	4-6
		5-2	31.767	17.018	4-7
		5-3	47.272	22.153	5-1
		5-4	30.074	19.153	5-2
		5-5	25.755	27.008	5-3
		5-6	30.099	17.052	5-4
		5-7	48.384	19.472	5-5
		5-8	31.433	29.009	6-1
		6-1	27.52	27.374	6-2
		6-2	27.853	30.238	6-3
		6-3	34.136	35.194	6-4
		6-4	22.667	20.655	6-5
		6-5	35.622
		6-6	37.18
			Averages			Normalized Averages
			EfCtrl	E3KO		EfCtrl	E3KO
			34.4687	24.6004		100	71.3701
			SEM	SEM		SEM Normalized
			1.7343	1.29137		5.03153	3.7465
			Ttest
			1.92742e-05
